# Supplementary material for: Evaluation of Polyphenols Synthesized in Mature Seeds of Common Bean (Phaseolus vulgaris L.) Advanced Mutant Lines
Source: Int J Mol Sci. 2024 May 22;25(11):5638. doi: 10.3390/ijms25115638 (PMC11172207; doi:10.3390/ijms25115638)
Supplement: Supplementary file 1 [file ijms-25-05638-s001.zip]

Archive with 1 entries (1 files):
- ijms-2959230-supplementary.pdf
